# Supplementary material for: The adeno-associated virus Rep proteins target PP4:SMEK1 by preventing substrate recruitment
Source: PLoS Pathog. 2026 Mar 10;22(3):e1014025. doi: 10.1371/journal.ppat.1014025 (PMC12994818; doi:10.1371/journal.ppat.1014025)
Supplement: S1 Table — (XLSX) [file ppat.1014025.s002.xlsx]

## Sheet: Blad1
	Recombinant DNA
	Plasmid	Source	Identifier
	Rep78-FLAG	This work	N/A
	GFP-N1	Addgene	Cat # 6085-1
	GFP-SMEK1	This work	N/A
	FLAG-LgBit-SMEK1	This work	N/A
	Rep68-SmBit-FLAG	This work	N/A
	FLAG-SmBit-KAP1	This work	N/A
	FLAG-SMEK2	This work	N/A
	His-KAP1	This work	N/A
	His-Rep68	This work	N/A
	Rep68-FLAG	This work	N/A
	Rep52-FLAG	This work	N/A
	Rep40-FLAG	This work	N/A
	His-FLAG-LgBit-SMEK1	This work	N/A
	His-Rep68-SmBit-FLAG	This work	N/A
	His-FLAG-SmBit-KAP1	This work	N/A
	FLAG-LgBit-SMEK1 ∆EVH1	This work	N/A
	FLAG-LgBit-SMEK1 ∆C	This work	N/A
	FLAG-LgBit-SMEK1 ∆EVH1+C	This work	N/A
	FLAG-LgBit-SMEK1 ∆HEAT	This work	N/A
	FLAG-LgBit-SMEK1 ∆EVH1+HEAT	This work	N/A
	FLAG-LgBit-SMEK1 ∆HEAT+C	This work	N/A
	His-FLAG-LgBit-SMEK1 ∆EVH1	This work	N/A
	His-FLAG-LgBit-SMEK1 ∆C	This work	N/A
	His-FLAG-LgBit-SMEK1 ∆EVH1+C	This work	N/A
	His-FLAG-LgBit-SMEK1 ∆HEAT	This work	N/A
	His-FLAG-LgBit-SMEK1 ∆EVH1+HEAT	This work	N/A
	His-FLAG-LgBit-SMEK1 ∆HEAT+C	This work	N/A
	FLAG-SmBiT-PP4	This work	N/A
	GFP-SMEK1 ∆EVH1	This work	N/A
	GFP-SMEK1 ∆HEAT+C	This work	N/A
	FLAG-LgBit-SMEK1 R557A	This work	N/A
	FLAG-LgBit-SMEK1 R557E	This work	N/A
	FLAG-SmBiT-PP4 D181A	This work	N/A
	FLAG-SmBiT-PP4 D181K	This work	N/A
	FLAG-SMEK1	This work	N/A
	FLAG-SMEK1 R557A	This work	N/A
	FLAG-SMEK1 R557E	This work	N/A
	Rep68	This work	N/A
	Tet-pLKO-puro	Addgene	#21915
	pRSv REV	Addgene	#12253
	pMD2 VsVg	Addgene	#12259
	pMDL gag/pRRE #54	Addgene	#12251
	MGC Human PPP4R3A Sequence-Verified cDNA	Horizon Discovery	MHS6278-202759611
	MGC Human PPP4C Sequence-Verified cDNA	Horizon Discovery	MHS6278-202827307
	MGC Human PPP4R3B Sequence-Verified cDNA	Horizon Discovery	MHS6278-202827304
	GFP-SMEK2	This work	N/A
	FLAG-SmBit-KAP1 MAPP→AAAA	This work	N/A
	CMV∆6 FLAG-KAP1 WT	This work	N/A
	CMV∆6 FLAG-KAP1 MAPP	This work	N/A
	His-YFP-4X(FxxP)	This work	N/A
	His-YFP-4X(AxxA)	This work	N/A
	FLAG-LgBiT-SMEK2	This work	N/A
	FLAG-LgBiT-B56	Claes et al., 2023	N/A
	FLAG-SmBit-RepoMan	Claes et al., 2023	N/A
	YFP-4X(LSPI)	Claes et al., 2023	N/A
	FLAG-NIPP1	Recieved from Prof. Mathieu Bollen	N/A
	FLAG-NIPP1 ∆1-22	This work	N/A
	FLAG-NIPP1 ∆FHA	This work	N/A
	GFP-SMEK1 TP→AA	This work	N/A
	GFP-SMEK1 TP→DP	This work	N/A
	Antibodies
	Details antibody	Source	Identifier
	Mouse monoclonal anti-FLAG® M2	Sigma-Aldrich	Cat # F1804
	Mouse monoclonal anti-SAP155	MBL Initernational Corporation	Cat # D221-3
	Mouse monoclonal anti-TIF1b	Merck Millipore	Cat # MAB3662
	Rabbit polyclonal anti-SMEK1	Abcam	Cat # ab70635
	Rabbit polyclonal anti-PPP1R8	Atlas Antibodies	Cat # HPA027452
	Rabbit monoclonal anti-GAPDH	Cell Signalling technologies	Cat # 2118S
	Mouse monoclonal anti-GFP	Santa Cruz	Cat # sc-9996
	Mouse monoclonal anti-AAV2 Rep, 226.7	Progen	Cat # 65172
	Mouse monoclonal anti-AAV2 Rep, 303.9	Progen	Cat # 61069
	Rabbit polyclonal anti-PPP4C	Invitrogen	Cat # PA596059
	Rabbit polyclonal anti-AAV VP1/2/3	Progen	Cat # 61084
	Rabbit polyclonal anti-phospho-KAP1 (S824)	Bethyl Laboratories	Cat # A300-767A
	Rabbit polyclonal anti-PPP4R3B	Atlas Antibodies	Cat # HPA001233
	Rabbit RPA2	Abcam	Cat # ab76420
	Rabbit polyclonal anti-phospho-RPA2 (S4/8)	Invitrogen	Cat # PA5121338
	Rabbit polyclonal anti-phospho-RPA2 (S33)	Invitrogen	Cat # PA539809
	Mouse monoclonal anit-b-Actin	Sigma-Aldrich	Cat # A5441
	Mouse monoclonal anti-PP1	Recieved from Prof. Mathieu Bollen	N/A
	siRNA
	Product	Source	Identifier
	ON-TARGETplus Human PPP4R3A siRNA SMARTPool	Horizon Discovery	L-019093-00-0020
	ON-TARGETplus Human PPP4R3B siRNA SMARTPool	Horizon Discovery	L-027284-00-0020
	ON-TARGETplus Non-targeting Control Pool	Horizon Discovery	D-001810-10-20
	Other products
	Product	Source	Identifier
	JetPRIME	Polyplus	Cat # 101000046
	PEI MAX	Polysciences	Cat # 24765-1
	NuPAGE 4-12 % Bis-Tris gels	Invitrogen	Cat # NW04125BOX
	Q5 High-Fidelity Polymerase	NEB	Cat # M0491
	NEBuilder HiFi DNA Assembly	NEB	Cat # E5520S
	HisPur™ Ni-NTA Resin	Thermo Scientific	Cat # 88222
	ANTI-FLAG M2 Affinity Gel	Millipore	Cat # A2220
	Anti-eGFP nanobody beads	Home made	N/A
	Pierce Microplate BCA Protein Assay Kit	Thermo Scientific	Cat # 23252
	AAV2 titration ELISA	Progen	Cat # PRATV
	Amicon Ultra Centrifugal Filter, 30 kDa MWCO	Millipore	Cat # UFC5030
	Millex PVDF syringe filter	Millipore	Cat # SLGVR04NL
	Amersham Protran 0.2 NC	Cytiva	Cat # 10600001
	Monolith NT.Automated Premium Capillary Chips	NanoTemper	Cat # MO-AK005
	Microplate, 384 well, PS, F-Bottom, White, Non-Binding	Greiner Bio-One	Cat # 784904
	Microplate, 384 well, PS, F-Bottom, White, Non-Binding	Greiner Bio-One	Cat # 781904
	Protein LoBind tubes, 0.5 mL	Eppendorf	Cat # 0030108.094
	Protein LoBind tubes, 1.5 mL	Eppendorf	Cat # 0030108.116
	Mammalian and bacterial cells
	Product	Source	Identifier
	HEK293T	Recieved from Prof. Mathieu Bollen	N/A
	HEK293T shRNA PPP4C-3'UTR knockdown cell line	Home made	N/A
	HEK293T shRNA firefly Luc CDS knockdown cell line	Home made	N/A
	DH5alpha competent cells	Home made	N/A
	BL21-Gold(DE3) competent cells	Home made	N/A
	Software
	Product	Source	Identifier
	PyMOL	Schrödinger	https://pymol.org/
	UCSF ChimeraX	National Institute of Health	https://www.cgl.ucsf.edu/chimerax/
	ImageQuant LAS4000	GE Healthcare	N/A
	GraphPad Prism	GraphPad Software, LLC	https://www.graphpad.com/
	Image Lab 6.1	Bio-Rad Laboratories Inc	https://www.bio-rad.com/
	Adobe Illustrator	Adobe	https://www.adobe.com/
	Chemicals
	Product	Source	Identifier
	Western Lightning Plus-ECL, Enhanced Chemiluminescence Substrate	Perkin Elmer	Cat # NEL105001EA
	Doxycycline	Sigma-Aldrich	Cat # 24390-14-5
	IPTG (Dioxane-free)	Invitrogen	Cat # AM9464
	DAPI ready made solution	Sigma-Aldrich	Cat # MBD0015
	Fluoromount-G Mounting Medium	Invitrogen	Cat # 00-4958-02
	Benzonase endonuclease	Santa Cruz Biotechnology	Cat # SC-391121
	Lysozyme BioChemica	PanReac AppliChem	Cat # A3711
	KU-60019	Tebu-bio	Cat # T2474
	3X-FLAG peptide	TargetMol	Cat # TP1274
	Hydrofurimazine	Bio-connect	HY-D1279
	Virus
	Product	Source	Identifier
	AAV serotype 2	Home made	N/A
	Adenovirus serotype 5	Home made	N/A
	shRNA
	Gene	Sequence (5'-3')
	PPP4C 3'-UTR	CCGGACCATGAAGTTTCCAATAATTCTCGAGAATTATTGGAAACTTCATGGTTTTTT
		AATTAAAAAACCATGAAGTTTCCAATAATTCTCGAGAATTATTGGAAACTTCATGGT
	Firefly luciferase CDS	CCGGCGCTGAGTACTTCGAAATGTCCTCGAGGACATTTCGAAGTACTCAGCGTTTTT
		AATTAAAAACGCTGAGTACTTCGAAATGTCCTCGAGGACATTTCGAAGTACTCAGCG
	qPCR primers
	Gene	Sequence (5'-3')
	Cyclophilin	GGACGGACATTTTCACCCCT
		GTCCCGTGGAGTACTGTGTG
	AAV cap	TTCTCAGATGCTGCGTACCGGAAA
		TCTGCCATTGAGGTGGTACTTGGT
